# Supplementary material for: Genome-wide DNA methylation analysis for diabetic nephropathy in type 1 diabetes mellitus
Source: BMC Med Genomics. 2010 Aug 5;3:33. doi: 10.1186/1755-8794-3-33 (PMC2924253; doi:10.1186/1755-8794-3-33)
Supplement: Additional file 2 — Supplementary Table S1. List of CpGs with q value < 0.15. Column headings are IlmnID = Illumina CpG ID, Gene_ID = Entrez Gene ID, Symbol = Gene Symbol, coef = coefficient, exp(coef) = exponential of coefficient, se(coef) = standard error of coefficient, z = z score, Pr(> |z|) = probability greater than absolute z score, q value [file 1755-8794-3-33-S2.XLS]

## Sheet: Sheet1
IlmnID	Gene_ID	Symbol	coef	exp(coef)	se(coef)	z	Pr(>|z|)	q value
cg01172656	GeneID:29982	NRBF2	0.631037	1.87956	0.13561	4.65332	3.2664e-06	0.0305245
cg18346038	GeneID:128869	PIGU	0.624202	1.86676	0.135606	4.60304	4.16367e-06	0.0305245
cg00117172	GeneID:864	RUNX3	0.681617	1.97707	0.149886	4.54758	5.42663e-06	0.0305245
cg02068676	GeneID:25920	COBRA1	0.661862	1.9384	0.148829	4.44713	8.70255e-06	0.0367136
cg00025138	GeneID:4293	MAP3K9	0.542778	1.72078	0.125206	4.33508	1.45709e-05	0.0462295
cg03221776	GeneID:113655	MFSD3	0.519977	1.68199	0.120687	4.30849	1.64373e-05	0.0462295
cg12181621	GeneID:8354	HIST1H3I	0.558317	1.74773	0.132425	4.21609	2.48571e-05	0.0480166
cg03752885	GeneID:1613	DAPK3	0.492473	1.63636	0.117554	4.18932	2.79791e-05	0.0480166
cg12688215	GeneID:112970	KTI12	0.446345	1.56259	0.106901	4.17529	2.97602e-05	0.0480166
cg07341907	GeneID:10497	UNC13B	0.60585	1.83281	0.145314	4.16924	3.05622e-05	0.0480166
cg26850145	GeneID:9925	ZBTB5	-0.484842	0.615794	0.117051	-4.14216	3.44055e-05	0.0480166
cg21312090	GeneID:7227	TRPS1	0.441381	1.55485	0.106731	4.13543	3.54286e-05	0.0480166
cg23266266	GeneID:23142	DCUN1D4	0.560351	1.75129	0.136123	4.11651	3.84659e-05	0.0480166
cg04466870	GeneID:119559	SFXN4	0.476704	1.61076	0.116206	4.10224	4.09166e-05	0.0480166
cg16898420	GeneID:54886	PPAPR3	-0.711141	0.491084	0.174905	-4.06586	4.78557e-05	0.0480166
cg17260725	GeneID:9133	CCNB2	0.522761	1.68668	0.128771	4.05962	4.91531e-05	0.0480166
cg17428423	GeneID:8448	DOC2A	-0.727663	0.483036	0.179521	-4.05337	5.04849e-05	0.0480166
cg18731014	GeneID:51193	ZNF639	0.556145	1.74394	0.13732	4.05	5.12182e-05	0.0480166
cg21830413	GeneID:9559	VPS26	0.472331	1.60373	0.11702	4.03632	5.42972e-05	0.0482241
cg20592700	GeneID:26100	WIPI2	0.559981	1.75064	0.139956	4.00113	6.30414e-05	0.0502298
cg11107205	GeneID:10171	RCL1	0.508685	1.6631	0.12729	3.99627	6.43496e-05	0.0502298
cg08623383	GeneID:9473	C1orf38	0.325387	1.38457	0.0815074	3.99212	6.54854e-05	0.0502298
cg24053619	GeneID:84542	KIAA1841	0.510007	1.6653	0.128389	3.97235	7.11677e-05	0.0509002
cg15944762	GeneID:9043	SPAG9	0.5687	1.76597	0.143311	3.96828	7.2392e-05	0.0509002
cg05873268	GeneID:7177	TPSAB1	-0.33757	0.713502	0.0853924	-3.95316	7.71269e-05	0.0520602
cg16862838	GeneID:5955	RCN2	0.483275	1.62137	0.122763	3.93664	8.26316e-05	0.0536306
cg12995941	GeneID:3645	INSRR	-0.566338	0.5676	0.144442	-3.92087	8.82288e-05	0.0551425
cg21989500	GeneID:4706	NDUFAB1	0.501223	1.65074	0.128353	3.90503	9.42119e-05	0.056779
cg07005767	GeneID:137735	ABRA	-0.430662	0.650078	0.111207	-3.8726	0.00010768	0.0621655
cg15785720	GeneID:89958	C9orf140	0.502472	1.6528	0.129981	3.86574	0.000110753	0.0621655
cg19744122	GeneID:6856	SYPL1	0.282079	1.32588	0.0731105	3.85825	0.000114201	0.0621655
cg01849789	GeneID:23264	ZC3H7B	0.466335	1.59414	0.121438	3.84011	0.000122981	0.0625602
cg27262488	GeneID:83737	ITCH	0.487052	1.62751	0.127121	3.83141	0.000127413	0.0625602
cg18110535	GeneID:9663	LPIN2	-0.608002	0.544437	0.158907	-3.82615	0.000130165	0.0625602
cg04197195	GeneID:64925	CCDC71	0.481891	1.61913	0.126219	3.81789	0.000134598	0.0625602
cg07443954	GeneID:770	CA11	0.380902	1.4636	0.0998877	3.8133	0.000137122	0.0625602
cg05516832	GeneID:6449	SGTA	0.493784	1.6385	0.129692	3.80735	0.000140466	0.0625602
cg10319505	GeneID:158158	RASEF	-0.541756	0.581726	0.142319	-3.80662	0.000140878	0.0625602
cg13121699	GeneID:91752	C2orf10	-0.507205	0.602177	0.13376	-3.79189	0.000149507	0.0646899
cg22126032	GeneID:857	CAV1	0.303675	1.35483	0.0806841	3.76376	0.000167379	0.0706122
cg10215884	GeneID:153396	MGC33214	0.392394	1.48052	0.104547	3.75329	0.000174528	0.0718326
cg16543027	GeneID:5330	PLCB2	-0.571146	0.564878	0.152846	-3.73673	0.000186427	0.0727697
cg21902119	GeneID:10493	VAT1	0.549053	1.73161	0.147253	3.72864	0.000192516	0.0727697
cg07456645	GeneID:284424	C19orf30	-0.699216	0.496975	0.188293	-3.71344	0.000204461	0.0727697
cg10322876	GeneID:1555	CYP2B6	-0.348908	0.705458	0.0941614	-3.70543	0.000211036	0.0727697
cg13814950	GeneID:1612	DAPK1	-0.482048	0.617518	0.13027	-3.70038	0.000215273	0.0727697
cg07842593	GeneID:22928	SEPHS2	0.422607	1.52594	0.114234	3.6995	0.000216026	0.0727697
cg23432345	GeneID:3204	HOXA7	0.338179	1.40239	0.0914361	3.69853	0.00021685	0.0727697
cg06617418	GeneID:57529	RGAG1	-0.474187	0.622391	0.128223	-3.69814	0.000217181	0.0727697
cg21341271	GeneID:57002	C7orf36	0.489157	1.63094	0.132671	3.687	0.000226915	0.0727697
cg07447922	GeneID:284656	EPHA10	0.434213	1.54375	0.118152	3.67505	0.000237806	0.0727697
cg22496859	GeneID:2972	BRF1	0.527426	1.69457	0.14354	3.67441	0.000238396	0.0727697
cg11657808	GeneID:6262	RYR2	0.380699	1.46331	0.103639	3.67333	0.000239413	0.0727697
cg06204948	GeneID:2011	MARK2	-0.497414	0.608101	0.135434	-3.67273	0.000239977	0.0727697
cg17043366	GeneID:84330	ZNF414	0.505452	1.65773	0.137642	3.67223	0.000240446	0.0727697
cg16454349	GeneID:124404	FLJ25410	0.446497	1.56283	0.121624	3.67112	0.00024149	0.0727697
cg24762437	GeneID:26009	ZZZ3	0.352348	1.4224	0.0963529	3.65685	0.000255335	0.075592
cg06106793	GeneID:5546	PRCC	0.342239	1.4081	0.0938065	3.64835	0.00026393	0.0756082
cg21068339	GeneID:1832	DSP	0.39253	1.48072	0.107699	3.64471	0.000267695	0.0756082
cg13683440	GeneID:131831	MGC39662	0.549803	1.73291	0.150895	3.64362	0.000268831	0.0756082
cg13800022	GeneID:3688	ITGB1	0.466756	1.59481	0.128878	3.62169	0.000292687	0.080968
cg09298289	GeneID:64946	CENPH	0.468565	1.5977	0.130097	3.60167	0.000316182	0.0860568
cg20029652	GeneID:84547	PGBD1	0.480804	1.61737	0.134094	3.58557	0.000336339	0.0892305
cg15637528	GeneID:222826	C6orf146	-0.507193	0.602183	0.141517	-3.58396	0.000338418	0.0892305
cg03791917	GeneID:695	BTK	-0.460497	0.63097	0.12881	-3.575	0.000350222	0.0895333
cg11502800	GeneID:147929	ZNF565	0.407456	1.50299	0.114087	3.57145	0.000355014	0.0895333
cg09504196	GeneID:57541	ZNF398	0.438847	1.55092	0.122888	3.5711	0.000355484	0.0895333
cg10276576	GeneID:53838	C11orf24	0.515582	1.67461	0.144609	3.56535	0.000363372	0.0901742
cg04402021	GeneID:5434	POLR2E	0.4697	1.59951	0.132574	3.54294	0.000395693	0.0962885
cg13976366	GeneID:6737	TRIM21	-0.421921	0.655786	0.119357	-3.53494	0.000407869	0.0962885
cg07133445	GeneID:6650	SOLH	0.494962	1.64044	0.140066	3.53376	0.000409686	0.0962885
cg18248112	GeneID:3772	KCNJ15	0.430986	1.53877	0.121988	3.53302	0.000410835	0.0962885
cg26615712	GeneID:2821	GPI	0.446131	1.56226	0.126594	3.5241	0.000424926	0.0964324
cg19019972	GeneID:51253	MRPL37	0.536266	1.70961	0.152197	3.52349	0.0004259	0.0964324
cg06357925	GeneID:5800	PTPRO	0.435541	1.5458	0.12385	3.51668	0.000436984	0.0964324
cg19001226	GeneID:3231	HOXD1	-0.67798	0.507641	0.192921	-3.51429	0.000440926	0.0964324
cg11572744	GeneID:1809	DPYSL3	0.497001	1.64378	0.141442	3.51383	0.000441698	0.0964324
cg21367957	GeneID:2159	F10	-0.316138	0.728959	0.0900317	-3.51141	0.000445736	0.0964324
cg00577464	GeneID:6469	SHH	-0.451398	0.636737	0.128736	-3.50639	0.000454232	0.0970266
cg22209624	GeneID:56256	SERTAD4	0.456207	1.57808	0.130496	3.49595	0.000472371	0.0986557
cg15344028	GeneID:29851	ICOS	-0.435537	0.646917	0.124788	-3.49022	0.000482632	0.0986557
cg07843027	GeneID:124491	LOC124491	0.642645	1.9015	0.18415	3.48979	0.000483397	0.0986557
cg01909487	GeneID:3725	JUN	0.419792	1.52165	0.120497	3.48385	0.000494248	0.0986557
cg21700070	GeneID:4849	CNOT3	0.513641	1.67137	0.147663	3.47846	0.000504301	0.0986557
cg01131735	GeneID:10609	SC65	0.47133	1.60212	0.135642	3.47482	0.000511198	0.0986557
cg10780112	GeneID:23593	HEBP2	0.39597	1.48582	0.114104	3.47025	0.000519981	0.0986557
cg20349695	GeneID:84750	FUT10	-0.453735	0.635251	0.130756	-3.47009	0.000520279	0.0986557
cg25886875	GeneID:5704	PSMC4	0.5322	1.70267	0.153416	3.46899	0.000522419	0.0986557
cg06866862	GeneID:84450	ZNF512	0.313608	1.36835	0.0904525	3.4671	0.000526097	0.0986557
cg16582344	GeneID:375	ARF1	0.377545	1.4587	0.109036	3.46257	0.000535043	0.0986557
cg00146096	GeneID:2188	FANCF	0.454042	1.57466	0.131159	3.46178	0.000536621	0.0986557
cg06650260	GeneID:8431	NR0B2	0.412766	1.51099	0.119376	3.45771	0.00054479	0.0986557
cg03977657	GeneID:3914	LAMB3	-0.361151	0.696874	0.104544	-3.45454	0.00055123	0.0986557
cg09730836	GeneID:114915	TIGA1	0.510941	1.66686	0.14801	3.45206	0.000556326	0.0986557
cg15993674	GeneID:5621	PRNP	0.41333	1.51184	0.119848	3.44879	0.000563114	0.0986557
cg09729918	GeneID:114789	SLC25A25	0.413883	1.51268	0.120052	3.44753	0.000565731	0.0986557
cg27383744	GeneID:672	BRCA1	-0.372575	0.688958	0.10817	-3.44434	0.000572454	0.0986557
cg07080358	GeneID:25927	C2orf32	0.417403	1.51801	0.121235	3.44294	0.000575425	0.0986557
cg02269221	GeneID:9618	TRAF4	-0.45277	0.635865	0.131718	-3.43741	0.000587296	0.0986557
cg18902090	GeneID:56135	PCDHAC1	-0.501756	0.605467	0.145974	-3.4373	0.000587554	0.0986557
cg02226871	GeneID:51160	VPS28	0.402792	1.49599	0.117229	3.43595	0.000590478	0.0986557
cg03755123	GeneID:8433	UTF1	-0.552961	0.575244	0.161258	-3.42905	0.000605692	0.0993338
cg10911877	GeneID:5048	PAFAH1B1	-0.482318	0.617351	0.140668	-3.42878	0.00060631	0.0993338
cg17498523	GeneID:2957	GTF2A1	0.304753	1.35629	0.0893217	3.41186	0.000645206	0.101973
cg22619563	GeneID:2042	EPHA3	-0.436826	0.646084	0.128083	-3.41048	0.000648484	0.101973
cg15119375	GeneID:79014	MGC3020	0.513821	1.67167	0.150708	3.40939	0.000651091	0.101973
cg23606023	GeneID:863	CBFA2T3	-0.421512	0.656054	0.123691	-3.40777	0.000654959	0.101973
cg22634689	GeneID:80757	TMEM121	0.414287	1.51329	0.121777	3.40201	0.000668919	0.101973
cg14528319	GeneID:10755	GIPC1	-0.405333	0.666755	0.119157	-3.40168	0.000669735	0.101973
cg12797788	GeneID:10204	NUTF2	0.435733	1.5461	0.128188	3.39916	0.000675923	0.101973
cg20478514	GeneID:51097	SCCPDH	0.387917	1.47391	0.114322	3.39319	0.000690845	0.101973
cg12344605	GeneID:6416	MAP2K4	0.453538	1.57387	0.133765	3.39056	0.000697504	0.101973
cg02922563	GeneID:11277	TREX1	0.427602	1.53358	0.126208	3.38806	0.000703876	0.101973
cg11304524	GeneID:283629	TSSK4	-0.33868	0.71271	0.100012	-3.38641	0.000708124	0.101973
cg07374145	GeneID:27106	ARRDC2	0.385879	1.47091	0.11415	3.38045	0.000723674	0.101973
cg23679141	GeneID:23520	ANP32C	0.442053	1.5559	0.130804	3.37949	0.000726192	0.101973
cg16741710	GeneID:7161	TP73	-0.468822	0.625739	0.138761	-3.37863	0.000728485	0.101973
cg27168073	GeneID:283820	NOMO2	0.37118	1.44944	0.110039	3.37318	0.00074306	0.101973
cg22197033	GeneID:146849	CCDC42	0.445454	1.5612	0.132084	3.37251	0.000744876	0.101973
cg20434811	GeneID:131831	MGC39662	0.399866	1.49162	0.118576	3.37224	0.000745601	0.101973
cg25662535	GeneID:116969	ART5	-0.411798	0.662458	0.122132	-3.37175	0.000746921	0.101973
cg03329572	GeneID:83416	FCRL5	0.438752	1.55077	0.130324	3.36662	0.000760964	0.101973
cg26898166	GeneID:2016	EMX1	-0.526307	0.590783	0.156589	-3.36107	0.000776409	0.101973
cg06403126	GeneID:5520	PPP2R2A	0.408083	1.50393	0.121505	3.35858	0.000783452	0.101973
cg11328875	GeneID:122769	PPIL5	0.475135	1.60823	0.141492	3.35803	0.000785009	0.101973
cg07109287	GeneID:9355	LHX2	-0.487613	0.61409	0.145217	-3.35783	0.00078558	0.101973
cg15611364	GeneID:54995	OXSM	0.400398	1.49242	0.119245	3.35778	0.000785702	0.101973
cg12337114	GeneID:50831	TAS2R3	0.57023	1.76867	0.169831	3.35764	0.000786119	0.101973
cg21684385	GeneID:8504	PEX3	0.388295	1.47446	0.115872	3.35105	0.000805046	0.101973
cg01447420	GeneID:2237	FEN1	0.387493	1.47328	0.115659	3.35031	0.0008072	0.101973
cg05164634	GeneID:7480	WNT10B	-0.384504	0.680788	0.114804	-3.34922	0.000810381	0.101973
cg18577494	GeneID:221908	MGC22793	0.416628	1.51684	0.124451	3.34773	0.000814771	0.101973
cg18728606	GeneID:2872	MKNK2	0.38264	1.46615	0.114395	3.34489	0.000823147	0.101973
cg20655010	GeneID:79823	C2orf34	0.44519	1.56079	0.133279	3.3403	0.000836874	0.101973
cg01044722	GeneID:4628	MYH10	0.409063	1.50541	0.122498	3.33935	0.000839753	0.101973
cg26553682	GeneID:221785	ZNF498	-0.435628	0.646858	0.130509	-3.33792	0.000844082	0.101973
cg11000221	GeneID:79665	DHX40	0.439103	1.55132	0.131566	3.3375	0.000845344	0.101973
cg18216709	GeneID:51444	RNF138	0.355899	1.42746	0.106654	3.33694	0.00084707	0.101973
cg04809787	GeneID:1140	CHRNB1	-0.417813	0.658485	0.125223	-3.33655	0.000848253	0.101973
cg10221501	GeneID:113540	CMTM1	-0.351006	0.703979	0.105235	-3.33546	0.000851591	0.101973
cg20387341	GeneID:2255	FGF10	-0.500372	0.606305	0.150023	-3.33531	0.000852045	0.101973
cg25910443	GeneID:84909	C9orf3	0.351711	1.4215	0.10565	3.32901	0.000871559	0.103573
cg27158143	GeneID:8664	EIF3S7	-0.39228	0.675515	0.11796	-3.32552	0.000882538	0.104145
cg23447996	GeneID:6850	SYK	-0.417087	0.658964	0.125633	-3.31988	0.000900577	0.105426
cg02162069	GeneID:23619	ZIM2	-0.37923	0.684388	0.114289	-3.31817	0.000906095	0.105426
cg09997760	GeneID:59345	GNB4	0.43797	1.54956	0.132065	3.31631	0.000912139	0.105426
cg27416067	GeneID:3595	IL12RB2	0.41027	1.50722	0.124312	3.30033	0.0009657	0.110857
cg23502772	GeneID:167359	MGC42105	-0.524457	0.591877	0.159211	-3.2941	0.000987363	0.111422
cg26985201	GeneID:84859	LRCH3	0.403927	1.49769	0.122695	3.29212	0.000994334	0.111422
cg22774127	GeneID:1352	COX10	0.386307	1.47154	0.11739	3.2908	0.000999037	0.111422
cg03242880	GeneID:54766	BTG4	-0.347864	0.706195	0.105735	-3.28997	0.00100198	0.111422
cg12951282	GeneID:433	ASGR2	-0.434056	0.647876	0.131952	-3.28951	0.00100363	0.111422
cg24000189	GeneID:10211	FLOT1	0.465154	1.59226	0.141585	3.28533	0.00101862	0.112347
cg10186308	GeneID:57658	CALCOCO1	0.44081	1.55397	0.134381	3.2803	0.00103696	0.11345
cg10058540	GeneID:10540	DCTN2	0.519521	1.68122	0.158443	3.27892	0.00104206	0.11345
cg00954003	GeneID:9168	TMSB10	0.390453	1.47765	0.119307	3.27266	0.00106539	0.115245
cg17560327	GeneID:147687	ZNF417	0.410065	1.50692	0.125492	3.26767	0.00108437	0.116186
cg14550570	GeneID:57470	LRRC47	0.444098	1.55908	0.136076	3.26361	0.00110004	0.116186
cg06952236	GeneID:10125	RASGRP1	0.369215	1.4466	0.113157	3.26285	0.00110297	0.116186
cg14520511	GeneID:889	KRIT1	0.435745	1.54611	0.133558	3.2626	0.00110397	0.116186
cg03386140	GeneID:90806	ANGEL2	-0.390586	0.67666	0.119759	-3.26143	0.00110851	0.116186
cg03473518	GeneID:10804	GJB6	-0.425293	0.653578	0.130601	-3.25643	0.00112824	0.11669
cg03877802	GeneID:5536	PPP5C	0.421054	1.52357	0.129311	3.25613	0.00112943	0.11669
cg16236759	GeneID:7329	UBE2I	0.363903	1.43893	0.111827	3.25417	0.00113725	0.11669
cg19843429	GeneID:26031	OSBPL3	0.40358	1.49718	0.124118	3.25159	0.00114763	0.11669
cg03617367	GeneID:91748	C14orf43	0.395659	1.48536	0.121684	3.25152	0.0011479	0.11669
cg16101572	GeneID:51222	ZNF219	0.489559	1.6316	0.150645	3.24974	0.0011551	0.116719
cg27603796	GeneID:83992	CTTNBP2	-0.533885	0.586323	0.164465	-3.24618	0.00116964	0.116877
cg23433607	GeneID:1114	CHGB	0.386384	1.47165	0.119166	3.24239	0.00118533	0.116877
cg02154956	GeneID:5095	PCCA	0.350306	1.4195	0.108069	3.24152	0.00118894	0.116877
cg27444994	GeneID:1006	CDH8	-0.439824	0.64415	0.135699	-3.24117	0.00119042	0.116877
cg02813121	GeneID:6283	S100A12	0.374289	1.45396	0.115487	3.24096	0.00119129	0.116877
cg24287460	GeneID:79825	CCDC48	-0.248225	0.780185	0.0766957	-3.23648	0.00121012	0.118038
cg20371891	GeneID:55647	RAB20	0.377193	1.45819	0.116619	3.23441	0.00121896	0.118217
cg11053574	GeneID:115024	NT5C3L	0.354091	1.42488	0.109616	3.2303	0.00123662	0.118669
cg22490255	GeneID:6302	TSPAN31	0.466381	1.59421	0.144388	3.23005	0.00123768	0.118669
cg19815904	GeneID:10512	SEMA3C	-0.441886	0.642823	0.137214	-3.22042	0.00128005	0.121447
cg19547629	GeneID:25924	MYRIP	-0.42511	0.653698	0.132093	-3.21827	0.00128968	0.121447
cg18410627	GeneID:9649	RALGPS1	-0.39596	0.673034	0.12313	-3.21579	0.00130084	0.121447
cg14550007	GeneID:22955	SCMH1	0.3616	1.43562	0.112559	3.21254	0.00131566	0.121447
cg22845362	GeneID:29945	ANAPC4	0.381595	1.46462	0.118911	3.20908	0.00133162	0.121447
cg20955688	GeneID:137835	TMEM71	-0.370407	0.690453	0.115541	-3.20584	0.00134671	0.121447
cg26384034	GeneID:112609	C6orf117	-0.43038	0.650262	0.134257	-3.20564	0.00134762	0.121447
cg16779976	GeneID:29760	BLNK	0.439621	1.55212	0.137153	3.20534	0.00134902	0.121447
cg22670349	GeneID:151195	FLJ40432	-0.395287	0.673486	0.123338	-3.20491	0.00135105	0.121447
cg15103675	GeneID:6675	UAP1	0.34862	1.41711	0.108807	3.20401	0.00135526	0.121447
cg14363494	GeneID:6015	RING1	0.370688	1.44873	0.115745	3.20264	0.00136176	0.121447
cg14112945	GeneID:84787	SUV420H2	0.381177	1.46401	0.119132	3.19962	0.00137609	0.121447
cg09888137	GeneID:10121	ACTR1A	0.453283	1.57347	0.141768	3.19736	0.00138691	0.121447
cg25242557	GeneID:5080	PAX6	-0.490666	0.612219	0.153542	-3.19564	0.00139519	0.121447
cg08675664	GeneID:501	ALDH7A1	-0.558559	0.572033	0.174844	-3.19461	0.0014002	0.121447
cg22757447	GeneID:55364	IMPACT	-0.430619	0.650107	0.134796	-3.19459	0.0014003	0.121447
cg01048931	GeneID:81552	ECOP	0.390319	1.47745	0.122263	3.19244	0.00141076	0.121447
cg09263755	GeneID:10693	CCT6B	-0.423876	0.654505	0.132822	-3.19131	0.0014163	0.121447
cg07690018	GeneID:27132	CPNE7	0.34061	1.40581	0.106751	3.1907	0.00141929	0.121447
cg16443939	GeneID:10613	SPFH1	-0.49878	0.607271	0.156341	-3.19033	0.0014211	0.121447
cg11414151	GeneID:2180	ACSL1	0.399943	1.49174	0.125387	3.18967	0.00142435	0.121447
cg03954150	GeneID:201456	FBXO15	0.358342	1.43096	0.112381	3.18864	0.00142946	0.121447
cg13555543	GeneID:4149	MAX	0.292048	1.33917	0.091606	3.18808	0.00143219	0.121447
cg13289561	GeneID:25895	DKFZP586D0919	-0.479531	0.619073	0.150574	-3.18469	0.00144912	0.121738
cg01261503	GeneID:11232	POLG2	0.292842	1.34023	0.0919585	3.1845	0.00145005	0.121738
cg22663117	GeneID:6182	MRPL12	0.327276	1.38718	0.102915	3.18005	0.00147249	0.12271
cg03029145	GeneID:4087	SMAD2	0.35778	1.43015	0.112591	3.1777	0.00148449	0.12271
cg24715106	GeneID:282679	AQP11	0.417934	1.51882	0.131588	3.17607	0.00149286	0.12271
cg12858460	GeneID:8320	EOMES	0.381429	1.46438	0.120127	3.17522	0.00149723	0.12271
cg03565782	GeneID:51278	IER5	0.407897	1.50365	0.128506	3.17415	0.00150274	0.12271
cg08798523	GeneID:9107	MTMR6	0.444983	1.56046	0.140211	3.17367	0.00150526	0.12271
cg13446235	GeneID:172	AFG3L1	0.378842	1.46059	0.119451	3.17152	0.00151644	0.123028
cg02756698	GeneID:3859	KRT12	-0.394681	0.673895	0.124518	-3.16966	0.00152615	0.123218
cg17354052	GeneID:56061	UBPH	0.373951	1.45347	0.118076	3.16705	0.00153993	0.123218
cg14658285	GeneID:113179	LOC113179	0.406752	1.50193	0.128488	3.16569	0.00154714	0.123218
cg25381844	GeneID:6457	SH3GL3	-0.428999	0.651161	0.135522	-3.16553	0.00154799	0.123218
cg26928972	GeneID:1475	CSTA	-0.436026	0.646601	0.137933	-3.16114	0.00157153	0.123276
cg03819692	GeneID:283860	FLJ36701	-0.358582	0.698666	0.113473	-3.16005	0.00157741	0.123276
cg23234510	GeneID:54840	APTX	-0.386743	0.679265	0.122416	-3.15926	0.00158171	0.123276
cg09761310	GeneID:2059	EPS8	-0.43947	0.644378	0.139139	-3.15848	0.00158592	0.123276
cg03835332	GeneID:80237	ELL3	0.495935	1.64203	0.157074	3.15734	0.00159215	0.123276
cg06816161	GeneID:2146	EZH2	0.507091	1.66045	0.160611	3.15727	0.00159256	0.123276
cg22218909	GeneID:1668	DEFA3	0.456624	1.57874	0.14478	3.15392	0.00161093	0.123443
cg21335556	GeneID:162387	FLJ35773	-0.376999	0.685917	0.119635	-3.15125	0.00162573	0.123443
cg17550582	GeneID:81031	SLC2A10	-0.423989	0.654431	0.134548	-3.1512	0.00162598	0.123443
cg09617773	GeneID:3617	IMPG1	-0.462962	0.629417	0.146971	-3.15002	0.00163258	0.123443
cg03461495	GeneID:79065	ATG9A	0.346551	1.41418	0.110083	3.14808	0.00164345	0.123443
cg03905094	GeneID:55789	DEPDC1B	-0.466698	0.627069	0.148255	-3.14794	0.00164427	0.123443
cg07291563	GeneID:83743	GRWD1	0.413268	1.51175	0.131295	3.14764	0.00164593	0.123443
cg02671806	GeneID:10845	CLPX	-0.497092	0.608297	0.15827	-3.14079	0.00168494	0.12581
cg08634539	GeneID:51635	DHRS7	0.367543	1.44418	0.11721	3.13577	0.00171401	0.126567
cg07986525	GeneID:9603	NFE2L3	-0.421345	0.656164	0.134389	-3.13525	0.00171705	0.126567
cg12785087	GeneID:79829	FLJ13848	-0.375282	0.687096	0.119827	-3.13187	0.001737	0.126567
cg14640682	GeneID:2997	GYS1	-0.374083	0.68792	0.119447	-3.1318	0.00173738	0.126567
cg10046892	GeneID:79957	PAQR6	-0.353608	0.70215	0.112942	-3.13089	0.0017428	0.126567
cg02951021	GeneID:8655	DNCL1	0.503967	1.65527	0.161022	3.12981	0.00174921	0.126567
cg02517489	GeneID:7337	UBE3A	0.345563	1.41279	0.110465	3.12826	0.00175844	0.126567
cg20864636	GeneID:84253	GARNL3	0.361972	1.43616	0.115771	3.12663	0.00176823	0.126567
cg07499372	GeneID:57663	USP29	-0.327677	0.720596	0.104819	-3.12612	0.00177128	0.126567
cg06744574	GeneID:79656	C1orf165	-0.433712	0.648099	0.138869	-3.12318	0.00178909	0.126567
cg27638597	GeneID:6640	SNTA1	0.233901	1.26352	0.0748925	3.12316	0.0017892	0.126567
cg06433658	GeneID:55793	FAM63A	-0.376812	0.686045	0.120721	-3.12134	0.00180027	0.126567
cg22313025	GeneID:57531	HACE1	-0.538561	0.583588	0.172548	-3.12122	0.00180103	0.126567
cg23495733	GeneID:144402	CPNE8	0.402406	1.49542	0.128966	3.12025	0.00180699	0.126567
cg21144270	GeneID:10494	STK25	-0.487734	0.614016	0.156351	-3.11948	0.00181173	0.126567
cg20643362	GeneID:83636	C19orf12	0.41658	1.51677	0.133565	3.11893	0.00181507	0.126567
cg07740640	GeneID:168620	BHLHB8	-0.362743	0.695765	0.116376	-3.11699	0.00182707	0.126879
cg05362516	GeneID:10265	IRX5	-0.342548	0.709959	0.110018	-3.11355	0.0018485	0.127784
cg22024876	GeneID:143879	KBTBD3	0.386007	1.4711	0.124019	3.11248	0.00185525	0.127784
cg25814686	GeneID:79943	ZNF696	0.397982	1.48882	0.127964	3.1101	0.00187025	0.12805
cg27537600	GeneID:6674	SPAG1	0.380314	1.46274	0.122338	3.1087	0.00187911	0.12805
cg03664992	GeneID:353500	BMP8A	-0.470687	0.624573	0.151431	-3.10827	0.00188188	0.12805
cg07472159	GeneID:1300	COL10A1	0.398404	1.48945	0.128226	3.10706	0.0018896	0.128059
cg17547792	GeneID:2852	GPR30	-0.355646	0.700721	0.114578	-3.10397	0.00190944	0.128886
cg09214254	GeneID:64094	SMOC2	-0.457885	0.63262	0.147701	-3.10008	0.00193469	0.129852
cg00405070	GeneID:10961	C12orf8	0.355916	1.42749	0.114834	3.0994	0.00193914	0.129852
cg19709058	GeneID:151477	MGC43122	0.352852	1.42312	0.113991	3.09543	0.00196526	0.130834
cg01405761	GeneID:157807	MGC34646	-0.52316	0.592645	0.169044	-3.09482	0.00196931	0.130834
cg00084687	GeneID:57798	GATAD1	0.390736	1.47807	0.126363	3.09217	0.00198699	0.131083
cg13301014	GeneID:10653	SPINT2	-0.455163	0.634345	0.147254	-3.091	0.00199483	0.131083
cg21892409	GeneID:79096	C11orf49	-0.373434	0.688366	0.120832	-3.09053	0.00199796	0.131083
cg10126874	GeneID:1407	CRY1	0.33682	1.40049	0.109035	3.0891	0.00200765	0.131083
cg14127958	GeneID:55198	DIP13B	0.453057	1.57311	0.146693	3.08847	0.00201191	0.131083
cg13277179	GeneID:5261	PHKG2	-0.491138	0.61193	0.159101	-3.08695	0.00202221	0.131223
cg11848539	GeneID:27242	TNFRSF21	-0.426778	0.652608	0.138308	-3.08571	0.00203067	0.131223
cg23543604	GeneID:6883	TAF12	-0.48939	0.613	0.158699	-3.08376	0.00204401	0.131223
cg06637893	GeneID:84080	C16orf48	0.384483	1.46886	0.124687	3.0836	0.00204516	0.131223
cg26482939	GeneID:2769	GNA15	-0.36075	0.697153	0.117092	-3.08091	0.0020637	0.131912
cg04553559	GeneID:80139	ZNF703	-0.413681	0.661212	0.134528	-3.07506	0.00210463	0.133567
cg09260441	GeneID:55816	DOK5	-0.364119	0.694808	0.118452	-3.07398	0.00211224	0.133567
cg13789523	GeneID:83658	DNCL2A	0.467937	1.5967	0.152304	3.07239	0.00212349	0.133567
cg06791867	GeneID:90139	TSPAN18	-0.327725	0.720561	0.106738	-3.07035	0.00213806	0.133567
cg20758803	GeneID:260425	MAGI3	0.401963	1.49476	0.130977	3.06896	0.00214808	0.133567
cg07357256	GeneID:64949	MRPS26	0.301565	1.35197	0.0982661	3.06887	0.00214873	0.133567
cg06649520	GeneID:27236	ARFIP1	-0.337517	0.71354	0.109983	-3.06881	0.00214911	0.133567
cg10844844	GeneID:8645	KCNK5	-0.405707	0.666505	0.132226	-3.06828	0.00215292	0.133567
cg08780378	GeneID:8669	EIF3S1	0.406253	1.50118	0.132551	3.06487	0.00217764	0.133935
cg09332592	GeneID:6812	STXBP1	0.371953	1.45057	0.121384	3.06427	0.002182	0.133935
cg00819362	GeneID:25999	CLIPR-59	0.374947	1.45491	0.122374	3.06393	0.0021845	0.133935
cg07136421	GeneID:51463	GPR89A	0.404053	1.49788	0.131968	3.06176	0.00220041	0.133935
cg03742214	GeneID:1407	CRY1	0.411845	1.5096	0.134533	3.06129	0.00220386	0.133935
cg01103836	GeneID:4650	MYO9B	-0.394772	0.673833	0.128971	-3.06093	0.00220647	0.133935
cg11498188	GeneID:51696	HECA	0.416264	1.51629	0.136105	3.0584	0.00222523	0.134401
cg22826936	GeneID:9706	ULK2	0.408635	1.50476	0.133646	3.05759	0.00223127	0.134401
cg16794682	GeneID:595	CCND1	-0.359668	0.697908	0.117815	-3.05281	0.0022671	0.134401
cg07594478	GeneID:25820	ARIH1	-0.400223	0.670171	0.131115	-3.05245	0.00226984	0.134401
cg13277160	GeneID:151194	LOC151194	0.3585	1.43118	0.117598	3.04853	0.00229966	0.134401
cg04089739	GeneID:718	C3	0.441469	1.55499	0.144914	3.04643	0.00231577	0.134401
cg02582754	GeneID:4142	MAS1	0.322955	1.3812	0.106018	3.04623	0.0023173	0.134401
cg19481686	GeneID:1030	CDKN2B	-0.425052	0.653736	0.139596	-3.04487	0.00232781	0.134401
cg06540941	GeneID:8674	VAMP4	0.369518	1.44704	0.121367	3.04463	0.00232965	0.134401
cg06244634	GeneID:50832	TAS2R4	0.394226	1.48324	0.129508	3.04402	0.00233441	0.134401
cg24217877	GeneID:400535	FLJ44674	-0.343178	0.709512	0.112775	-3.04303	0.00234212	0.134401
cg23476955	GeneID:8907	AP1M1	-0.400773	0.669802	0.131709	-3.04287	0.00234336	0.134401
cg12504957	GeneID:4193	MDM2	0.358113	1.43063	0.117698	3.04263	0.00234522	0.134401
cg00910067	GeneID:56301	SLC7A10	-0.481603	0.617793	0.158334	-3.04169	0.00235253	0.134401
cg14543592	GeneID:4606	MYBPC2	-0.324697	0.722747	0.106776	-3.04092	0.00235856	0.134401
cg16959606	GeneID:481	ATP1B1	0.358886	1.43173	0.118052	3.04008	0.00236518	0.134401
cg01535453	GeneID:35	ACADS	0.420511	1.52274	0.13837	3.03903	0.00237339	0.134401
cg02233558	GeneID:6558	SLC12A2	-0.457469	0.632884	0.150536	-3.03893	0.0023742	0.134401
cg25580018	GeneID:9719	ADAMTSL2	0.405558	1.50014	0.133492	3.03806	0.00238103	0.134401
cg23180365	GeneID:2720	GLB1	0.380921	1.46363	0.125418	3.03721	0.00238777	0.134401
cg25729068	GeneID:123036	MTAC2D1	-0.374255	0.687802	0.123292	-3.03552	0.00240125	0.134401
cg09399047	GeneID:55152	DALRD3	0.391271	1.47886	0.128915	3.03512	0.00240444	0.134401
cg19636861	GeneID:80032	ZNF556	-0.382467	0.682176	0.126032	-3.03469	0.00240786	0.134401
cg14290451	GeneID:4736	RPL10A	0.358263	1.43084	0.118057	3.03467	0.00240797	0.134401
cg26917625	GeneID:22803	XRN2	0.419303	1.5209	0.13827	3.03248	0.00242552	0.134401
cg04278702	GeneID:3354	HTR1E	-0.373343	0.688429	0.123129	-3.03212	0.00242839	0.134401
cg25148589	GeneID:2891	GRIA2	-0.417483	0.658703	0.137691	-3.03202	0.0024292	0.134401
cg26158980	GeneID:57053	CHRNA10	0.398288	1.48927	0.131421	3.03063	0.00244044	0.134582
cg06379754	GeneID:781	CACNA2D1	-0.439102	0.644615	0.144975	-3.02881	0.00245517	0.134883
cg10347998	GeneID:2932	GSK3B	0.400094	1.49197	0.132132	3.02799	0.00246188	0.134883
cg10444350	GeneID:6426	SFRS1	0.416937	1.51731	0.137828	3.02506	0.00248584	0.135211
cg00890257	GeneID:123099	DEGS2	0.325068	1.38412	0.107557	3.02229	0.00250868	0.135211
cg06734962	GeneID:1052	CEBPD	0.34942	1.41825	0.115619	3.02216	0.00250976	0.135211
cg26815414	GeneID:400165	FLJ26443	-0.344596	0.708507	0.114029	-3.02201	0.00251105	0.135211
cg03479974	GeneID:84893	FBXO18	0.308952	1.362	0.102271	3.02091	0.00252017	0.135211
cg08785155	GeneID:481	ATP1B1	-0.450952	0.637021	0.149384	-3.01875	0.00253821	0.135211
cg26141626	GeneID:2861	GPR37	-0.600426	0.548578	0.19896	-3.01782	0.002546	0.135211
cg03261004	GeneID:11253	MAN1B1	0.308704	1.36166	0.102299	3.01766	0.00254733	0.135211
cg23731764	GeneID:5394	EXOSC10	0.345332	1.41246	0.11445	3.01732	0.00255016	0.135211
cg13439299	GeneID:285126	DNAJC5G	-0.31339	0.730965	0.10388	-3.01686	0.00255407	0.135211
cg06101225	GeneID:6491	STIL	0.376331	1.45693	0.124777	3.01602	0.00256118	0.135211
cg26794638	GeneID:23387	KIAA0999	0.398683	1.48986	0.132203	3.01568	0.00256403	0.135211
cg19864851	GeneID:9632	SEC24C	0.3724	1.45121	0.123586	3.0133	0.00258427	0.135854
cg00497084	GeneID:5475	PPEF1	0.435952	1.54643	0.144722	3.01235	0.00259236	0.135856
cg23128146	GeneID:51164	DCTN4	-0.319409	0.726578	0.106154	-3.00892	0.00262178	0.136973
cg03002480	GeneID:197131	UBR1	-0.389792	0.677198	0.129634	-3.00686	0.0026396	0.137478
cg04117338	GeneID:8738	CRADD	-0.390865	0.676472	0.130129	-3.00366	0.00266752	0.138498
cg06006444	GeneID:7323	UBE2D3	-0.399847	0.670422	0.133188	-3.00213	0.00268102	0.138498
cg09556292	GeneID:23186	RCOR1	0.345676	1.41295	0.115189	3.00096	0.0026913	0.138498
cg23644127	GeneID:137682	C8orf38	0.421023	1.52352	0.140303	3.00082	0.00269257	0.138498
cg17183991	GeneID:266722	HS6ST3	-0.650089	0.521999	0.216811	-2.99841	0.00271392	0.138498
cg12034229	GeneID:3364	HUS1	0.34281	1.4089	0.114345	2.99804	0.00271721	0.138498
cg21639401	GeneID:388387	FLJ31222	0.357284	1.42944	0.119207	2.99718	0.00272492	0.138498
cg14173969	GeneID:10871	CD300C	0.370037	1.44779	0.123474	2.99688	0.00272757	0.138498
cg11378840	GeneID:3087	HHEX	0.312853	1.36732	0.104481	2.99436	0.00275023	0.138498
cg25454890	GeneID:120227	CYP2R1	0.287763	1.33344	0.0961054	2.99425	0.00275123	0.138498
cg27178345	GeneID:1443	CSH2	0.46243	1.58793	0.154557	2.99198	0.00277178	0.138498
cg17524624	GeneID:373156	GSTK1	-0.34799	0.706106	0.116323	-2.99157	0.00277543	0.138498
cg22667787	GeneID:54840	APTX	0.399007	1.49034	0.133393	2.99121	0.00277879	0.138498
cg13876499	GeneID:57393	TMEM27	0.376429	1.45707	0.125875	2.9905	0.00278519	0.138498
cg14401592	GeneID:51802	ACCN5	0.411794	1.50952	0.137708	2.99035	0.0027866	0.138498
cg25711779	GeneID:2202	EFEMP1	0.346592	1.41424	0.115928	2.98972	0.00279236	0.138498
cg04350646	GeneID:5683	PSMA2	0.351641	1.4214	0.117674	2.98825	0.00280576	0.138498
cg18904346	GeneID:9355	LHX2	-0.469631	0.625233	0.157166	-2.98813	0.00280693	0.138498
cg14873135	GeneID:6897	TARS	-0.350535	0.704311	0.117413	-2.98549	0.00283127	0.139292
cg22341104	GeneID:2672	GFI1	0.301264	1.35157	0.101005	2.98266	0.00285759	0.140178
cg23261102	GeneID:202052	DNAJC18	0.334375	1.39707	0.112233	2.9793	0.00288904	0.140958
cg15473335	GeneID:79159	MGC3731	-0.395979	0.673021	0.132915	-2.97918	0.00289019	0.140958
cg26808606	GeneID:10063	COX17	0.3725	1.45136	0.125173	2.97587	0.00292154	0.142016
cg13856728	GeneID:1387	CREBBP	0.363685	1.43862	0.122277	2.97426	0.00293693	0.142016
cg21145624	GeneID:56917	MEIS3	-0.402292	0.668786	0.135258	-2.97424	0.00293713	0.142016
cg11649001	GeneID:23070	KIAA0082	0.440015	1.55273	0.147995	2.97318	0.00294734	0.142103
cg27227786	GeneID:8526	DGKE	0.274872	1.31636	0.0925064	2.97138	0.00296466	0.142166
cg17108819	GeneID:925	CD8A	0.324108	1.3828	0.10908	2.97129	0.00296551	0.142166
cg19921389	GeneID:2815	GP9	-0.326011	0.721797	0.109783	-2.9696	0.00298192	0.142343
cg05436658	GeneID:5579	PRKCB1	0.338455	1.40278	0.11402	2.96838	0.00299378	0.142343
cg17853587	GeneID:9348	NDST3	0.323842	1.38243	0.109107	2.96811	0.00299636	0.142343
cg25250358	GeneID:5352	PLOD2	-0.434868	0.64735	0.146547	-2.96744	0.00300294	0.142343
cg22808175	GeneID:162466	PHOSPHO1	0.339194	1.40382	0.114449	2.96372	0.00303941	0.142748
cg15747595	GeneID:85453	TSPYL5	-0.378467	0.684911	0.127762	-2.96227	0.00305381	0.142748
cg18180783	GeneID:58529	MYOZ1	0.335991	1.39933	0.113447	2.96165	0.00305998	0.142748
cg22913584	GeneID:23635	SSBP2	0.36425	1.43943	0.123004	2.96129	0.00306357	0.142748
cg26502594	GeneID:26093	CCDC9	-0.470996	0.62438	0.159058	-2.96116	0.00306486	0.142748
cg21578541	GeneID:54106	TLR9	-0.371886	0.689433	0.125638	-2.95999	0.00307652	0.142748
cg13741326	GeneID:11257	TP53AP1	-0.356627	0.700034	0.120492	-2.95976	0.00307878	0.142748
cg23530288	GeneID:23410	SIRT3	0.310964	1.36474	0.105095	2.95888	0.00308759	0.142748
cg25946758	GeneID:84457	PHYHIPL	-0.512927	0.59874	0.173458	-2.95706	0.00310584	0.142748
cg02715140	GeneID:1072	CFL1	0.318967	1.37571	0.107873	2.95688	0.00310771	0.142748
cg16585682	GeneID:92304	SCGB3A1	0.305424	1.3572	0.103318	2.95616	0.00311494	0.142748
cg08290212	GeneID:2785	GNG3	0.444567	1.55981	0.150447	2.95497	0.00312695	0.142748
cg02854288	GeneID:2272	FHIT	-0.486427	0.614819	0.164617	-2.9549	0.00312772	0.142748
cg05923056	GeneID:1112	CHES1	0.219982	1.24605	0.0744699	2.95397	0.00313717	0.142748
cg15228639	GeneID:123745	PLA2G4E	-0.34522	0.708065	0.116876	-2.95373	0.0031396	0.142748
cg25886284	GeneID:284406	ZNF545	0.364878	1.44034	0.123587	2.9524	0.00315315	0.142748
cg24588599	GeneID:29902	C12orf24	0.353764	1.42442	0.119835	2.9521	0.00315624	0.142748
cg08090396	GeneID:6787	NEK4	0.349529	1.4184	0.11843	2.95136	0.00316375	0.142748
cg09476523	GeneID:23221	RHOBTB2	0.336198	1.39962	0.114075	2.94717	0.00320692	0.144143
cg09453737	GeneID:7637	ZNF84	0.388795	1.4752	0.131942	2.94671	0.00321176	0.144143
cg12569516	GeneID:7227	TRPS1	0.37072	1.44878	0.125862	2.94544	0.00322499	0.144353
cg10475433	GeneID:55783	FLJ11171	-0.399303	0.670788	0.135649	-2.94364	0.00324372	0.144434
cg21991830	GeneID:9821	RB1CC1	0.354074	1.42486	0.120285	2.94363	0.0032439	0.144434
cg03066138	GeneID:6181	RPLP2	0.399125	1.49052	0.135723	2.94074	0.00327428	0.145117
cg21039822	GeneID:5833	PCYT2	0.348028	1.41627	0.118363	2.94036	0.00327836	0.145117
cg23528708	GeneID:63933	C6orf79	-0.401969	0.669002	0.136745	-2.93954	0.003287	0.145117
cg00836605	GeneID:221895	JAZF1	0.336539	1.40009	0.11453	2.93844	0.00329867	0.145117
cg21404906	GeneID:7520	XRCC5	-0.373186	0.688537	0.12708	-2.93663	0.003318	0.145117
cg06600412	GeneID:79682	MLF1IP	0.329925	1.39086	0.112352	2.93653	0.00331905	0.145117
cg23378495	GeneID:84720	PIGO	0.325298	1.38444	0.110786	2.93628	0.00332173	0.145117
cg05236474	GeneID:54785	C17orf59	0.408151	1.50403	0.139099	2.93425	0.00334353	0.145117
cg02111587	GeneID:6869	TACR1	0.3206	1.37795	0.109292	2.93342	0.00335245	0.145117
cg16925970	GeneID:55835	CENPJ	0.420054	1.52204	0.143203	2.93327	0.0033541	0.145117
cg13067215	GeneID:51673	CGI-38	0.477032	1.61129	0.162703	2.93192	0.00336868	0.145117
cg23835812	GeneID:25978	CHMP2B	0.492681	1.6367	0.168065	2.93149	0.00337344	0.145117
cg12246527	GeneID:5607	MAP2K5	-0.395282	0.67349	0.134858	-2.93111	0.00337756	0.145117
cg23197881	GeneID:117177	RAB3IP	-0.335541	0.714951	0.114556	-2.92905	0.00340001	0.145117
cg22285621	GeneID:54961	SSH3	-0.342122	0.710262	0.116825	-2.92849	0.00340613	0.145117
cg08576197	GeneID:284001	CCDC57	0.313936	1.3688	0.107242	2.92736	0.00341853	0.145117
cg23165541	GeneID:23604	DAPK2	-0.315024	0.729771	0.107642	-2.92658	0.00342709	0.145117
cg00436603	GeneID:1571	CYP2E1	-0.35372	0.702072	0.120865	-2.92657	0.00342727	0.145117
cg22035229	GeneID:4438	MSH4	-0.307537	0.735255	0.10509	-2.92643	0.00342881	0.145117
cg23426587	GeneID:55958	KLHL9	0.250017	1.28405	0.0854521	2.92581	0.00343563	0.145117
cg13704271	GeneID:79140	CCDC28B	-0.443239	0.641954	0.151513	-2.92543	0.00343985	0.145117
cg06899802	GeneID:1452	CSNK1A1	0.388915	1.47538	0.133039	2.92331	0.00346337	0.145686
cg15120497	GeneID:7200	TRH	-0.374299	0.687771	0.128068	-2.92266	0.00347061	0.145686
cg22960501	GeneID:3551	IKBKB	-0.344832	0.708339	0.118122	-2.91928	0.0035084	0.146124
cg06440646	GeneID:4086	SMAD1	0.308519	1.36141	0.105685	2.91922	0.00350909	0.146124
cg21605986	GeneID:57179	KIAA1191	0.282124	1.32594	0.0966541	2.91891	0.00351261	0.146124
cg02992632	GeneID:2257	FGF12	-0.369545	0.691049	0.126616	-2.91864	0.00351566	0.146124
cg11744351	GeneID:5412	UBL3	0.321639	1.37939	0.110265	2.91697	0.00353453	0.146192
cg25515063	GeneID:51367	POP5	-0.344206	0.708783	0.118046	-2.91587	0.00354701	0.146192
cg14443380	GeneID:8482	SEMA7A	0.333188	1.39541	0.114277	2.91561	0.00354991	0.146192
cg25565479	GeneID:24145	PANX1	0.391857	1.47973	0.134462	2.91425	0.00356543	0.146192
cg21337430	GeneID:328	APEX1	-0.397789	0.671804	0.136529	-2.91358	0.00357311	0.146192
cg07667595	GeneID:79177	ZNF576	-0.330878	0.718293	0.113581	-2.91314	0.00357813	0.146192
cg02163937	GeneID:9679	FAM53B	0.412938	1.51125	0.141785	2.91243	0.00358626	0.146192
cg21319693	GeneID:5052	PRDX1	0.333125	1.39532	0.114381	2.9124	0.00358662	0.146192
cg21120249	GeneID:401563	FLJ36268	-0.371419	0.689755	0.127612	-2.91053	0.0036082	0.146717
cg04726200	GeneID:5002	SLC22A18	-0.345215	0.708068	0.118643	-2.9097	0.00361775	0.146752
cg26916927	GeneID:2739	GLO1	0.311406	1.36534	0.107187	2.90525	0.0036696	0.14818
cg17547537	GeneID:10209	EIF1	0.388928	1.4754	0.133874	2.90517	0.00367052	0.14818
cg07309361	GeneID:57060	PCBP4	0.316627	1.37249	0.109028	2.90409	0.0036832	0.148338
cg03940966	GeneID:117145	THEM4	-0.454849	0.634544	0.156698	-2.90272	0.0036994	0.148635
cg02060988	GeneID:3927	LASP1	0.308415	1.36127	0.106278	2.90197	0.00370821	0.148636
cg07597976	GeneID:930	CD19	-0.314657	0.730039	0.108488	-2.90038	0.00372707	0.149037
cg03909500	GeneID:51289	RLN3R1	-0.432104	0.649142	0.149022	-2.89961	0.00373632	0.149054
cg04217178	GeneID:9445	ITM2B	-0.356094	0.700407	0.12286	-2.89838	0.00375091	0.149283
cg05742308	GeneID:10371	SEMA3A	-0.451424	0.636721	0.1558	-2.89746	0.00376198	0.149372
